# Supplementary material for: Arrhythmia Detection in Atrioventricular, Single-Lead, Floating Atrial Dipole ICD Systems Compared with Conventional Single- and Dual-Chamber Defibrillators
Source: J Cardiovasc Dev Dis. 2024 Dec 1;11(12):386. doi: 10.3390/jcdd11120386 (PMC11677019; doi:10.3390/jcdd11120386)
Supplement: Supplementary file 1 [file jcdd-11-00386-s001.zip]

Archive with 1 entries (1 files):
- jcdd-3195363-supplementary.pdf
